# Supplementary material for: Assessing the Function of Porcine A Kinase-Interacting Protein 1 (AKIP1) In Vitro—A Central Regulator of Oxidative Stress and Mitochondrial Functions
Source: Int J Mol Sci. 2025 Aug 11;26(16):7759. doi: 10.3390/ijms26167759 (PMC12386592; doi:10.3390/ijms26167759)
Supplement: Supplementary file 1 [file ijms-26-07759-s001.zip]

Archive with 1 entries (1 files):
- ijms-3772256-supplementary.pdf
